# Supplementary material for: Induction of the epithelial-mesenchymal transition in the endometrium by chronic endometritis in infertile patients
Source: PLoS One. 2021 Apr 7;16(4):e0249775. doi: 10.1371/journal.pone.0249775 (PMC8026044; doi:10.1371/journal.pone.0249775)
Supplement: S1 Data — (XLSX) [file pone.0249775.s001.xlsx]

## Sheet: Table 4
CD138-positive cells/10 HPF	E-cadherin loss	N-cadherin expression		Slug	Snail	Age	G	P	Infertilty cause	CE	ovary	tubal	male	endometriosis	fertilty faiure	antisperm antibody	unknown	E2	P4
0	-	-	30	-	c (+)	29	0	0	0	0	0	1	0	0	0	0	0	136.4	11.53		５
0	-	-	31	s(+), g(-)	c (+)	38	1	1	0	0	0	0	0	0	0	0	1	104.5	12.14		０
0	-	-	32	s(+), g(-)	c (+)	37	0	0	0	0	0	1	1	0	0	0	0	85.7	9.61		６
0	-	-	35	s(+), g(-)	c (+)	34	1	0	0	0	0	0	0	1	0	0	0	155.9	12.68		１０
0	-	-	36	s(+), g(-)	c (+)	32	0	0	0	0	0	0	0	0	0	0	1	159.9	22.29		３
0	-	-	46	-	c (+)	33	0	0	0	0	0	0	1	0	0	0	0	74.3	16.77		１
0	-	-	49	s(+), g(-)	c (+)	40	0	0	0	0	0	0	1	0	0	0	0	156.5	17.07		６
0	-	-	52	s(+), g(-)	-	35	0	0	0	0	0	0	0	0	0	0	1	94.8	20.25
0	-	-	54	-	-	27	0	0	0	0	0	0	1	0	0	0	0	142.5	28.82		１０
0	-	-	63	-	-	36	0	0	0	0	0	0	0	0	1	0	0	70.35	9.25		６
0	-	-	67	s(+), g(-)	c (+)	40	1	1	0	0	0	1	0	0	0	0	0	171.7	11.59
0	-	-	70	s(+), g(-)	-	41	1	0	0	0	0	0	1	0	0	0	0	93.5	9.53
0	-	-	72	-	c (+)	39	0	0	0	0	1	0	0	0	0	0	0	105.2	14.26
0	-	-	73	s(+), g(-)	-	39	0	0	0	0	1	0	0	0	0	0	0	111.4	17.85
0	-	-	83	-	-	34	3	1	0	0	0	0	0	1	0	0	0	307.1	5.61
0	-	-	88	s(+), g(-)	-	42	0	0	0	0	0	1	1	0	0	0	0	190.2	23.85
0	-	-	90	s(+), g(-)	-	31	2	1	0	0	0	1	0	0	0	0	0	199.5	13.91
0	-	-	93	-	-	40	2	1	0	0	1	0	1	0	0	0	0	66.9	3.72
0	-	-	94	s(+), g(-)	-	37	0	0	0	0	1	0	0	0	0	0	0	243.8	15.45
0	-	-	100	s(+), g(-)	-	33	0	0	0	0	0	0	1	0	0	0	0	61.8	5.55
0	-	-	178	s(+), g(-)	-	39	4	2	0	0	0	1	0	0	0	0	0	20	26.04
0	-	-	221	s(+), g(-)	-	38	0	0	0	0	0	1	0	1	0	0	0	268.4	14.17
0	-	-	222	-	-	30	0	0	0	0	0	1	0	0	0	0	0	247.2	24
2	-	-	150	s(+), g(-)	c, n (+)	30	0	0	0	1	0	0	1	0	0	0	0	80.9	6.47
2	-	-	172	s(+), g(-)	c, n (+)	33	0	0	0	1	0	1	0	1	0	0	0	141.9	14.42
2	-	-	196	s(+), g(-)	-	41	0	0	0	1	0	0	0	0	0	0	1	276.3	15.43
3	-	-	43	s(+), g(-)	c (+)	36	3	1	0	1	0	0	0	0	0	0	1	89.4	8.6
3	-	-	85	s(+), g(-)	c (+)	36	1	1	0	1	0	1	0	1	0	0	0	84.7	12.43
3	-	-	205	s(+), g(-)	-	43	0	0	0	1	0	1	0	0	0	0	0	150.4	22.51
4	-	-	33	s(+), g(-)	c (+)	37	0	0	0	1	0	0	1	1	0	0	0	118.6	10.72
4	-	-	34	s(+), g(-)	c (+)	38	0	0	0	1	0	1	0	0	0	0	0	89.5	26.78
5	-	-	199	s(+), g(-)	-	36	2	1	0	1	0	0	0	0	0	0	1	279.1	15.51
5	-	-	201	s(+), g(-)	-	40	1	1	0	1	0	0	0	0	1	0	0	94.1	12.01
17	-	-	128	s(+), g(-)	-	33	0	0	0	1	0	1	0	0	0	0	0	172.5	13.51
23	-	-	61	s(+), g(-)	c (+)	37	1	0	0	1	0	0	0	0	1	0	0	114	19
12						36.1143	0.657143	0.314286			4	13	10	6	3	0	6	141.684	14.9523
0	+	+	13			40	1	1	1	0	0	1	0	0	0	0	0	65.3	13.35		１
0	-	+	19	s(+), g(-)	-	39	1	0	1	0	0	0	0	0	0	0	1	105.3	15.15		６
0	+	-	26	s(+), g(-)	c (+)	36	0	0	1	0	0	0	0	1	0	0	0	222.4	23.07		１１
0	-	+	91	s(+), g(-)	c (+)	38	1	0	1	0	0	0	0	1	0	0	0	166.8	17.28		５
0	-	+	97	s(+), g(-)	-	39	2	1	1	0	0	1	0	0	0	0	0	38.6	10.09		２
0	-	+	103	-	-	36	0	0	1	0	1	0	1	0	0	0	0	51.8	28.94		０
0	-	+	130	s(+), g(-)	-	39	1	1	1	0	0	0	0	0	0	0	1	58.2	8.33		１３
0	-	+	206	s(+), g(-)	-	37	0	0	1	0	0	0	0	1	0	0	0	150.4	8.57
2	-	+	17	s(+), g(-)	c (+)	41	0	0	1	1	0	0	1	0	0	0	0	99.7	13.81		８
2	-	+	80	s(+), g(-)	c (+)	35	1	0	1	1	0	1	0	1	0	0	0	290	16.5	１３	０
2	+	-	89	-	c (+)	38	1	1	1	1	0	0	1	0	0	0	0	158.1	13.09		５
3	+	-	18	s(+), g(-)	c, n (+)	40	3	1	1	1	0	0	0	0	0	0	1	104.2	27.93
3	+	+	75	s(+), g(-)	c, n (+)	40	0	0	1	1	0	0	0	0	0	0	1	143.2	13.54
3	+	+	180	s(+), g(-)	c (+)	43	0	0	1	1	0	0	0	0	0	0	1	64.7	3.61
3	-	+	182	s(+), g(-)	c (+)	40	2	1	1	1	0	0	0	1	0	0	0	102.6	10.13
3	-	+	190	s(+), g(-)	c (+)	39	1	1	1	1	0	0	0	1	0	0	0	171.9	15.54
3	+	-	204	s(+), g(-)	c (+)	40	0	0	1	1	0	1	0	0	0	0	0	355.8	7.29
4	-	+	106	s(+), g(-)	c (+)	33	0	0	1	1	0	0	0	0	0	0	1	173.4	25.62
4	-	+	125	s(+), g(-)	c (+)	37	0	0	1	1	0	0	0	0	0	0	1	82.5	14.41
5	-	+	20	s(+), g(-)	c (+)	31	2	1	1	1	0	0	0	0	0	0	1	87.5	18.76
5	+	+	149	s(+), g(-)	c (+)	33	2	1	1	1	0	0	0	1	0	0	0	113.5	16.37
5	-	+	198	s(+), g(-)	-	36	0	0	1	1	0	0	1	0	0	0	0	187.1	17.9
8	+	+	140	s(+), g(-)	c (+)	40	0	0	1	1	0	0	0	1	0	0	0	94.6	5.5
9	-	+	132	s(+), g(-)	c (+)	34	0	0	1	1	0	1	0	1	0	0	0	180.6	10.05
17	-	+	137	s(+), g(-)	-	44	0	0	1	1	0	0	0	0	0	0	1	84.9	19.3
21	+	+	24	s(+), g(-)	c (+)	39	1	1	1	1	0	0	0	0	0	0	1	86.4	12.9
24	-	+	175	s(+), g(-)	c (+)	28	0	0	1	1	0	1	0	0	0	0	0	128.8	15.34
27	+	-	131	s(+), g(-)	c (+)	38	2	0	1	1	0	0	0	0	1	0	0	119	21.68
27	+	+	136	s(+), g(-)	c (+)	41	0	0	1	1	0	0	0	1	0	0	0	192.1	13.42
41	+	+	148	s(+), g(-)	c, n (+)	43	0	0	1	1	0	0	0	0	0	0	1	115	10.48
52	+	+	81	s(+), g(-)	c, n (+)	40	0	0	1	1	0	0	1	0	0	0	0	114	13.83
23						37.9677	0.677419	0.322581			1	6	5	10	1	0	11	132.529	14.8961

## Sheet: Table1-3
CD138-positive cells/10 HPF	E-cadherin loss	N-cadherin expression		Slug	Snail	Age	G	P	Infertilty cause	CE	ovary	tubal	male	endometriosis	fertilty faiure	antisperm antibody	unknown	E2	P4
0	-	-	30	-	c (+)	29	0	0	0	0	0	1	0	0	0	0	0	136.4	11.53
0	-	-	31	s(+), g(-)	c (+)	38	1	1	0	0	0	0	0	0	0	0	1	104.5	12.14
0	-	-	32	s(+), g(-)	c (+)	37	0	0	0	0	0	1	1	0	0	0	0	85.7	9.61
0	-	-	35	s(+), g(-)	c (+)	34	1	0	0	0	0	0	0	1	0	0	0	155.9	12.68
0	-	-	36	s(+), g(-)	c (+)	32	0	0	0	0	0	0	0	0	0	0	1	159.9	22.29
0	-	-	46	-	c (+)	33	0	0	0	0	0	0	1	0	0	0	0	74.3	16.77
0	-	-	49	s(+), g(-)	c (+)	40	0	0	0	0	0	0	1	0	0	0	0	156.5	17.07
0	-	-	52	s(+), g(-)	-	35	0	0	0	0	0	0	0	0	0	0	1	94.8	20.25
0	-	-	54	-	-	27	0	0	0	0	0	0	1	0	0	0	0	142.5	28.82
0	-	-	63	-	-	36	0	0	0	0	0	0	0	0	1	0	0	70.35	9.25
0	-	-	67	s(+), g(-)	c (+)	40	1	1	0	0	0	1	0	0	0	0	0	171.7	11.59
0	-	-	70	s(+), g(-)	-	41	1	0	0	0	0	0	1	0	0	0	0	93.5	9.53
0	-	-	72	-	c (+)	39	0	0	0	0	1	0	0	0	0	0	0	105.2	14.26
0	-	-	73	s(+), g(-)	-	39	0	0	0	0	1	0	0	0	0	0	0	111.4	17.85
0	-	-	83	-	-	34	3	1	0	0	0	0	0	1	0	0	0	307.1	5.61
0	-	-	88	s(+), g(-)	-	42	0	0	0	0	0	1	1	0	0	0	0	190.2	23.85
0	-	-	90	s(+), g(-)	-	31	2	1	0	0	0	1	0	0	0	0	0	199.5	13.91
0	-	-	93	-	-	40	2	1	0	0	1	0	1	0	0	0	0	66.9	3.72
0	-	-	94	s(+), g(-)	-	37	0	0	0	0	1	0	0	0	0	0	0	243.8	15.45
0	-	-	100	s(+), g(-)	-	33	0	0	0	0	0	0	1	0	0	0	0	61.8	5.55
0	-	-	178	s(+), g(-)	-	39	4	2	0	0	0	1	0	0	0	0	0	20	26.04
0	-	-	221	s(+), g(-)	-	38	0	0	0	0	0	1	0	1	0	0	0	268.4	14.17
0	-	-	222	-	-	30	0	0	0	0	0	1	0	0	0	0	0	247.2	24
0	+	+	13			40	1	1	1	0	0	1	0	0	0	0	0	65.3	13.35
0	-	+	19	s(+), g(-)	-	39	1	0	1	0	0	0	0	0	0	0	1	105.3	15.15
0	+	-	26	s(+), g(-)	c (+)	36	0	0	1	0	0	0	0	1	0	0	0	222.4	23.07
0	-	+	91	s(+), g(-)	c (+)	38	1	0	1	0	0	0	0	1	0	0	0	166.8	17.28
0	-	+	97	s(+), g(-)	-	39	2	1	1	0	0	1	0	0	0	0	0	38.6	10.09
0	-	+	103	-	-	36	0	0	1	0	1	0	1	0	0	0	0	51.8	28.94
0	-	+	130	s(+), g(-)	-	39	1	1	1	0	0	0	0	0	0	0	1	58.2	8.33
0	-	+	206	s(+), g(-)	-	37	0	0	1	0	0	0	0	1	0	0	0	150.4	8.57
0						36.3871	0.677419	0.322581		0	5	10	9	6	1	0	5	133.108	15.1845
2	-	-	150	s(+), g(-)	c, n (+)	30	0	0	0	1	0	0	1	0	0	0	0	80.9	6.47
2	-	-	172	s(+), g(-)	c, n (+)	33	0	0	0	1	0	1	0	1	0	0	0	141.9	14.42
2	-	-	196	s(+), g(-)	-	41	0	0	0	1	0	0	0	0	0	0	1	276.3	15.43
2	-	+	17	s(+), g(-)	c (+)	41	0	0	1	1	0	0	1	0	0	0	0	99.7	13.81
2	-	+	80	s(+), g(-)	c (+)	35	1	0	1	1	0	1	0	1	0	0	0	290	16.5
2	+	-	89	-	c (+)	38	1	1	1	1	0	0	1	0	0	0	0	158.1	13.09
3	-	-	43	s(+), g(-)	c (+)	36	3	1	0	1	0	0	0	0	0	0	1	89.4	8.6
3	-	-	85	s(+), g(-)	c (+)	36	1	1	0	1	0	1	0	1	0	0	0	84.7	12.43
3	-	-	205	s(+), g(-)	-	43	0	0	0	1	0	1	0	0	0	0	0	150.4	22.51
3	+	-	18	s(+), g(-)	c, n (+)	40	3	1	1	1	0	0	0	0	0	0	1	104.2	27.93
3	+	+	75	s(+), g(-)	c, n (+)	40	0	0	1	1	0	0	0	0	0	0	1	143.2	13.54
3	+	+	180	s(+), g(-)	c (+)	43	0	0	1	1	0	0	0	0	0	0	1	64.7	3.61
3	-	+	182	s(+), g(-)	c (+)	40	2	1	1	1	0	0	0	1	0	0	0	102.6	10.13
3	-	+	190	s(+), g(-)	c (+)	39	1	1	1	1	0	0	0	1	0	0	0	171.9	15.54
3	+	-	204	s(+), g(-)	c (+)	40	0	0	1	1	0	1	0	0	0	0	0	355.8	7.29
4	-	-	33	s(+), g(-)	c (+)	37	0	0	0	1	0	0	1	1	0	0	0	118.6	10.72
4	-	-	34	s(+), g(-)	c (+)	38	0	0	0	1	0	1	0	0	0	0	0	89.5	26.78
4	-	+	106	s(+), g(-)	c (+)	33	0	0	1	1	0	0	0	0	0	0	1	173.4	25.62
4	-	+	125	s(+), g(-)	c (+)	37	0	0	1	1	0	0	0	0	0	0	1	82.5	14.41
5	-	-	199	s(+), g(-)	-	36	2	1	0	1	0	0	0	0	0	0	1	279.1	15.51	１３
5	-	-	201	s(+), g(-)	-	40	1	1	0	1	0	0	0	0	1	0	0	94.1	12.01
5	-	+	20	s(+), g(-)	c (+)	31	2	1	1	1	0	0	0	0	0	0	1	87.5	18.76
5	+	+	149	s(+), g(-)	c (+)	33	2	1	1	1	0	0	0	1	0	0	0	113.5	16.37
5	-	+	198	s(+), g(-)	-	36	0	0	1	1	0	0	1	0	0	0	0	187.1	17.9
8	+	+	140	s(+), g(-)	c (+)	40	0	0	1	1	0	0	0	1	0	0	0	94.6	5.5
9	-	+	132	s(+), g(-)	c (+)	34	0	0	1	1	0	1	0	1	0	0	0	180.6	10.05
17	-	-	128	s(+), g(-)	-	33	0	0	0	1	0	1	0	0	0	0	0	172.5	13.51
17	-	+	137	s(+), g(-)	-	44	0	0	1	1	0	0	0	0	0	0	1	84.9	19.3
21	+	+	24	s(+), g(-)	c (+)	39	1	1	1	1	0	0	0	0	0	0	1	86.4	12.9
23	-	-	61	s(+), g(-)	c (+)	37	1	0	0	1	0	0	0	0	1	0	0	114	19
24	-	+	175	s(+), g(-)	c (+)	28	0	0	1	1	0	1	0	0	0	0	0	128.8	15.34
27	+	-	131	s(+), g(-)	c (+)	38	2	0	1	1	0	0	0	0	1	0	0	119	21.68
27	+	+	136	s(+), g(-)	c (+)	41	0	0	1	1	0	0	0	1	0	0	0	192.1	13.42
41	+	+	148	s(+), g(-)	c, n (+)	43	0	0	1	1	0	0	0	0	0	0	1	115	10.48
52	+	+	81	s(+), g(-)	c, n (+)	40	0	0	1	1	0	0	1	0	0	0	0	114	13.83
35						37.5143	0.657143	0.314286		35	0	9	6	10	3	0	12	141.171	14.6969
